# Supplementary material for: Functional changes in the gut microbiota are associated with the intestinal phenotype in A20 haploinsufficiency
Source: Pediatr Allergy Immunol. 2026 Apr 16;37(4):e70343. doi: 10.1111/pai.70343 (PMC13086603; doi:10.1111/pai.70343)
Supplement: Supplementary file 1 — Table S1. [file PAI-37-e70343-s002.xlsx]

## Sheet: Supplementary table 1
Supplementary Table 1. Estimated taxonomy of the bacterial species from species-level genome bins (SGBs) identified in the metabolite correlations.
SGB ID	Estimated taxonomy
15278	k__Bacteria|p__Firmicutes|c__Clostridia|o__Eubacteriales|f__Oscillospiraceae
59548	k__Bacteria|p__Firmicutes
4964	k__Bacteria|p__Firmicutes|c__Clostridia|o__Eubacteriales|f__Lachnospiraceae
54347	k__Bacteria|p__Firmicutes
14958	k__Bacteria|p__Firmicutes
14306	k__Bacteria|p__Firmicutes
9205	k__Bacteria|p__Lentisphaerae
15411	k__Bacteria|p__Firmicutes
15075	k__Bacteria|p__Firmicutes|c__Clostridia|o__Eubacteriales|f__Oscillospiraceae
15249	k__Bacteria|p__Firmicutes|c__Clostridia|o__Eubacteriales|f__Oscillospiraceae|g__Oscillibacter|s__Oscillibacter_sp_MSJ_31
15031	k__Bacteria|p__Firmicutes|c__Clostridia|o__Eubacteriales|f__Oscillospiraceae
72479	k__Bacteria|p__Actinobacteria|c__Coriobacteriia|o__Coriobacteriales|f__Coriobacteriaceae
15225	k__Bacteria|p__Firmicutes|c__Clostridia|o__Eubacteriales|f__Oscillospiraceae|g__Oscillospiraceae_unclassified|s__Oscillospiraceae_bacterium
3959	k__Bacteria|p__Firmicutes|c__Clostridia|o__Eubacteriales|f__Eubacteriales_Family_XIII_Incertae_Sedis
15368	k__Bacteria|p__Firmicutes
15413	k__Bacteria|p__Firmicutes
15260	k__Bacteria|p__Firmicutes|c__Clostridia|o__Eubacteriales|f__Oscillospiraceae
13972	k__Bacteria|p__Firmicutes
14248	k__Bacteria|p__Firmicutes
15398	k__Bacteria|p__Firmicutes
15410	k__Bacteria|p__Firmicutes
15377	k__Bacteria|p__Firmicutes
17347	k__Bacteria|p__Firmicutes
63164	k__Bacteria|p__Firmicutes
15407	k__Bacteria|p__Firmicutes
14124	k__Bacteria|p__Firmicutes
2276	k__Bacteria|p__Bacteroidota
15117	k__Bacteria|p__Firmicutes|c__Clostridia|o__Eubacteriales|f__Oscillospiraceae
63167	k__Bacteria|p__Firmicutes
15389	k__Bacteria|p__Acidobacteria
3952	k__Archaea|p__Euryarchaeota|c__Methanomicrobia|o__Methanomicrobiales|f__Methanomicrobiaceae|g__Methanoculleus|s__Methanoculleus
4367	k__Bacteria|p__Firmicutes
15203	k__Bacteria|p__Firmicutes
6362	k__Bacteria|p__Proteobacteria|c__Gammaproteobacteria|o__Legionellales|f__Coxiellaceae|g__Coxiellaceae_unclassified|s__Coxiellaceae_bacterium
15123	k__Bacteria|p__Firmicutes|c__Clostridia|o__Eubacteriales|f__Oscillospiraceae
4894	k__Bacteria|p__Chloroflexi
15045	k__Bacteria|p__Firmicutes|c__Clostridia|o__Eubacteriales|f__Oscillospiraceae
4882	k__Bacteria|p__Firmicutes
15385	k__Bacteria|p__Firmicutes
15229	k__Bacteria|p__Firmicutes|c__Clostridia|o__Eubacteriales|f__Oscillospiraceae
14861	k__Bacteria|p__Firmicutes|c__Clostridia|o__Eubacteriales|f__Oscillospiraceae|g__Oscillospiraceae_unclassified|s__Oscillospiraceae_bacterium_CLA_AA_H250
71759	k__Bacteria|p__Firmicutes|c__Clostridia|o__Eubacteriales|f__Lachnospiraceae
15049	k__Bacteria|p__Firmicutes|c__Clostridia|o__Eubacteriales|f__Oscillospiraceae
3964	k__Bacteria|p__Firmicutes
15356	k__Bacteria|p__Firmicutes
15370	k__Bacteria|p__Firmicutes|c__Clostridia|o__Eubacteriales|f__Eubacteriales_unclassified
15066	k__Bacteria|p__Firmicutes|c__Clostridia|o__Eubacteriales|f__Oscillospiraceae
4777	k__Bacteria|p__Firmicutes|c__Clostridia|o__Eubacteriales|f__Lachnospiraceae|g__Lachnospiraceae_unclassified|s__Lachnospiraceae_bacterium_CLA_AA_H215
15265	k__Bacteria|p__Firmicutes|c__Clostridia|o__Eubacteriales|f__Oscillospiraceae
14043	k__Archaea|p__Candidatus_Thermoplasmatota
15395	k__Bacteria|p__Firmicutes
4030	k__Bacteria|p__Acidobacteria
14891	k__Bacteria|p__Firmicutes
15299	k__Bacteria|p__Firmicutes|c__Clostridia|o__Eubacteriales|f__Eubacteriales_unclassified|g__Gemmiger|s__Gemmiger_formicilis
15216	k__Bacteria|p__Firmicutes|c__Clostridia|o__Eubacteriales|f__Oscillospiraceae
15233	k__Bacteria|p__Firmicutes|c__Clostridia|o__Eubacteriales|f__Oscillospiraceae
15238	k__Bacteria|p__Firmicutes|c__Clostridia|o__Eubacteriales|f__Oscillospiraceae
15374	k__Bacteria|p__Firmicutes|c__Clostridia|o__Eubacteriales|f__Eubacteriales_unclassified
14253	k__Bacteria|p__Firmicutes
15115	k__Bacteria|p__Firmicutes|c__Clostridia|o__Eubacteriales|f__Oscillospiraceae
4394	k__Bacteria|p__Chloroflexi
1957	k__Bacteria|p__Proteobacteria|c__Alphaproteobacteria|o__Hyphomicrobiales|f__Nitrobacteraceae|g__Bradyrhizobium|s__Bradyrhizobium_guangzhouense
15383	k__Bacteria|p__Firmicutes
4155	k__Bacteria|p__Firmicutes
14921	k__Bacteria|p__Firmicutes
14937	k__Bacteria|p__Firmicutes
15106	k__Bacteria|p__Firmicutes|c__Clostridia|o__Eubacteriales|f__Oscillospiraceae
15224	k__Bacteria|p__Firmicutes|c__Clostridia|o__Eubacteriales|f__Oscillospiraceae
15459	k__Bacteria|p__Proteobacteria|c__Deltaproteobacteria|o__Desulfovibrionales|f__Desulfovibrionaceae
3962	k__Bacteria|p__Firmicutes|c__Clostridia|o__Eubacteriales|f__Eubacteriales_Family_XIII_Incertae_Sedis
14842	k__Bacteria|p__Firmicutes|c__Clostridia|o__Eubacteriales|f__Oscillospiraceae
4059	k__Bacteria|p__Firmicutes
15234	k__Bacteria|p__Firmicutes|c__Clostridia|o__Eubacteriales|f__Oscillospiraceae
4063	k__Bacteria|p__Firmicutes
53517	k__Bacteria|p__Firmicutes
15272	k__Bacteria|p__Firmicutes
3991	k__Bacteria|p__Firmicutes
15382	k__Bacteria|p__Firmicutes
15390	k__Bacteria|p__Firmicutes
14940	k__Bacteria|p__Firmicutes
14114	k__Bacteria|p__Firmicutes
14311	k__Bacteria|p__Bacteroidota|c__Flavobacteriia|o__Flavobacteriales|f__Flavobacteriaceae
14924	k__Bacteria|p__Firmicutes
66170	k__Bacteria|p__Firmicutes
63101	k__Bacteria|p__Actinobacteria|c__Coriobacteriia|o__Eggerthellales|f__Eggerthellaceae
15403	k__Bacteria|p__Firmicutes
15402	k__Bacteria|p__Firmicutes
15081	k__Bacteria|p__Firmicutes|c__Clostridia|o__Eubacteriales|f__Oscillospiraceae

## Sheet: Supplementary table 2
Supplementary Table 2. Correspondence Between BioCyc IDs and Metabolic Pathway Names Identified in the Correlation Analysis
BioCyc ID	Pathway name
PWY-5850	superpathway of menaquinol-6 biosynthesis
PWY-6823	molybdopterin biosynthesis
PWY-5860	superpathway of demethylmenaquinol-6 biosynthesis I
PWY-7039	phosphatidate metabolism, as a signaling molecule
PWY-5791	1,4-dihydroxy-2-naphthoate biosynthesis II (plants)
PWY-7616	methanol oxidation to carbon dioxide
PWY-5189	tetrapyrrole biosynthesis II (from glycine)
URDEGR PWY	superpathway of allantoin degradation in plants
PWY-5692	allantoin degradation to glyoxylate II
PWY0-41	allantoin degradation IV (anaerobic)
PWY-5723	Rubisco shunt
KDO-NAGLIPASYN-PWY	superpathway of (Kdo)2-lipid A biosynthesis
THREOCAT PWY	superpathway of L-threonine metabolism
ORNDEG PWY	superpathway of ornithine degradation
PWY0-1061	superpathway of L-alanine biosynthesis
PWY-7446	sulfoquinovose_degradation_I
PWY-6630	superpathway of L-tyrosine biosynthesis
PWY-4321	L-glutamate degradation IV
ECASYN PWY	enterobacterial common antigen biosynthesis
P221 PWY-	octane_oxidation
ORNARGDEG PWY	superpathway_of_L-arginine_and_L-ornithine_degradation
ARGDEG PWY	superpathway_of_L-arginine,_putrescine,_and_4-aminobutanoate_degradation
PWY-7629	mitochondrial_NADPH_production_(yeast)
PWY0-1338	Polymixin resistance (E. coli)
UB SYN PWY	superpathway of ubiquinol-8 biosynthesis (early decarboxylation)
PWY-6708	ubiquinol-8 biosynthesis
PWY-5857	ubiquinol-10 biosynthesis
PWY-5856	ubiquinol-9 biosynthesis
PWY-5855	ubiquinol-7 biosynthesis
PWY-5304	superpathway_of_sulfur_oxidation_(Acidianus_ambivalens)
